# Supplementary material for: Short-Chain Fatty Acid Reference Ranges in Pregnant Women from a Mediterranean Region of Northern Spain: ECLIPSES Study
Source: Nutrients. 2022 Sep 15;14(18):3798. doi: 10.3390/nu14183798 (PMC9503449; doi:10.3390/nu14183798)
Supplement: Supplementary file 1 [file nutrients-14-03798-s001.zip]

Archive with 1 entries (1 files):
- nutrients-1858481-supplementary.pdf
